# Supplementary material for: Epigenetic treatment of synaptic and behavioral deficits in Dyrk1a-mutant mice
Source: Neuropsychopharmacology. 2026 Jan 20;51(8):1413–23. doi: 10.1038/s41386-026-02353-x (PMC13291241; doi:10.1038/s41386-026-02353-x)
Supplement: Supplementary file 1 — Supplementary Tables (excel file) [file 41386_2026_2353_MOESM1_ESM.xlsx]

## Sheet: DEGs(F) 1st batch
Sup. Table 1: Differentially expressed genes in female Dyrk1a mutant mice (first batch)
DOWN Protein-coding genes (544)	UP Protein-coding genes (511)
Gm45140	Ttr
Tfap2c	Mfrp
Nkx2-1	Capn11
Gal	H2bc12
Stpg1	Gbx2
Gsg1	Pole2
Fam110c	Ccl21a
Tfap2d	Folr1
Shisal2b	Epn3
Pkp1	Wdr86
Kcnq1	Ccdc183
Traf1	Il1rl2
Baiap3	Ecrg4
Atf3	Kl
Irs4	Trarg1
Gm45717	Rps3a1
Liph	Kcnj13
Acp7	Gtse1
Htr5b	Glp2r
Cort	Myoc
Slc18a3	Atp2a1
AW551984	Cyp11a1
Tekt4	Endou
Ildr1	Rec8
Gpr101	Nrm
Arhgap36	Pyroxd2
Ms4a6d	Lum
Adgrg6	Prp2rt
Tekt1	Il21r
Trex1	Alox8
Tbx21	Rspo1
Xaf1	Nkx3-1
Sstr5	Adam33
H2-Ab1	Pcdha1
Tent5b	Tspan11
Casp12	Lonrf3
Brms1	Gm21953
Tcim	C1ra
Gpr179	Sla2
Hes7	H2-Bl
Magel2	Kctd14
Jmjd7	Sytl1
Ush1g	Ccl27al
Vax1	Chrnb3
Ndst4	Scnn1a
Myh8	Kcnab3
Rad54b	Ptafr
Prokr2	Zfp568
Lrrc9	Kpna2rt
Cd74	Rpl30
Pnldc1	Tmem215
2610318N02Rik	Ccl27b
Hmcn2	Ucp2
Slfn2	Olfml2b
Cyp26b1	Tmem200b
Clspn	Agt
Glipr1	Teddm2
Crhr2	Ddit4l
Tnfaip8l3	Spata31f3
Vipr2	Ntn5
Spint1	Syt2
Sgcd	F2r
Zic3	Plau
Nek10	Nkx2-2
Ccdc42	Rorb
Lbhd2	Brinp3
Tdrd1	Hmgn2
Kcna5	Tmem88
Epyc	Cntnap5b
Scn7a	Nudt8
Chrnb4	Met
Exo1	Lrrc56
Abca6	Pcdha10
Pld6	Blm
Ddx4	Zfp708
Gpx3	Cpne9
Nme3	Spata31f1b
Igf2bp3	Hr
Zap70	Zfp39
Zim1	Hs6st3
Npsr1	Cd6
Zcchc12	Cdc42ep2
Gldn	Kcnh5
Fndc1	Pvalb
Dram1	Pik3r3
Gimap6	Spata31f1c
Npy2r	Ifit3b
Cdh23	Sh3bp1
Stk32a	Dbp
Col14a1	Spag5
Krt73	Spata31f1d
Cntnap3	Trpm3
Ccno	Epha8
H2-Aa	H2bc21
Spp1	Pradc1
Slc24a5	6330403K07Rik
Psmb8	Emx1
Gm4724	Mxd4
Casq2	Tcf19
Htr3a	Rora
Zfhx4	Evi2a
Htr2c	Hsd11b1
Grhl3	Kcnc3
Chrna2	Tle6
Prg4	Atosa
Hmmr	Cdh12
Mc4r	Lyrm7
Kif23	Aldh1l1
H2-Eb1	Col9a2
Gpnmb	Selenbp1
Dll3	Slc14a1
Galnt15	Krt12
Nmb	Pcdhga8
Ndnf	Kcng4
Ctxn2	Pou3f2
Smim32	Efna5
St8sia2	Cacna1g
Trpc7	Smpd2
Thbs1	C4b
F2rl2	Rras
Adamtsl3	Myh7b
Kcnj14	Relt
Osmr	Rfx5
Car13	Slc17a6
Apold1	Ifit3
Hmcn1	Rskr
Dll4	Nr6a1
Neb	Kcns1
Sv2c	Prrx1
Doc2b	Cldn11
Hcrtr1	Tipin
Cybrd1	Sesn2
Sfmbt2	Dact2
Bend7	Necab3
Gpr182	Igfn1
Slc9b2	Psrc1
Slc7a3	Tspan2
Nxph4	Nr2f1
Perp	Camk2n1
Dnah9	Cdk19
Tac2	Kirrel2
Lag3	Zfat
Tubb6	Pcdhgb1
Pde1c	Ednrb
Oprk1	Net1
Dpyd	Sema7a
Dll1	Esrrg
Sugct	Vgll4
Celf6	Fmn1
Adamts18	Pcdha12
Kirrel1	Esyt1
Kcng1	Ccdc184
Dlx6	Pik3ip1
Zfp189	Cdh20
Thsd4	Tmem132d
Rab3b	Hs3st1
Onecut2	Cux1
Oxtr	Dbx2
Ankrd55	Klf6
Tmem267	Fam204a
Tnfrsf25	Zmat5
Lama3	Slc4a2
Crybg3	Rassf3
Gnb4	Dyrk1b
Pde11a	Plekho2
Krt9	Fgfr3
Kif26b	Trp53inp1
C2cd4b	Ptk7
Cpne4	Kcnj9
Nrp2	Col9a3
Ggta1	Mylk
Gpc4	Mcm4
Lipo3	Slc7a10
Filip1	Olfml1
Mrap2	Tafa2
Cradd	Lgi4
Ddr2	Aspa
Nupr1	Cdh6
Amz1	Zfp870
Reln	Tmem145
Abcb4	Sdc4
Cebpd	Usp2
Atg9b	Unc5d
Shroom3	Nit1
Hs6st2	Enpp2
Dlx5	Vamp1
Fabp7	Spsb1
Mrps6	Scrt1
4930447C04Rik	Ppard
Zfp366	Orai3
Elfn1	Adrb1
Alk	Mxra7
Gad2	Nrep
Tmem255a	Litaf
Susd5	Cldn10
Clvs1	Pacsin3
Fn1	Fam20a
Fbn1	Nfic
Trabd2b	Vsir
Car12	C1qc
Mxra8	Septin4
Phactr2	Tmem119
Amn	Rlbp1
Vat1	Gpr37
Anxa3	Slco2b1
Slc9a2	Sel1l3
Sst	Banp
Pafah1b3	Rgcc
Pecam1	Lrrc55
Rps4l	Arnt
Tekt5	Gca
Gm13889	Gpr12
Igfbp3	Tshz2
Ntn4	Car7
Sap30	Chchd7
Lypd6b	Scnm1
Acvrl1	Mb21d2
Tmem132e	Satb1
Nrsn2	Antxr1
Dlx2	Per3
Nhs	Septin2
Acer2	Kndc1
Htra3	Dipk2a
Adcyap1	Ing2
Ryr1	Kcnip2
Tcerg1l	Ermn
Ptpn14	Prodh
Glyctk	Mapk6
Usp29	Adcy9
Ackr3	Gjc3
Siah3	Acad8
Cnr1	Zbtb7b
Pou3f4	Pcdh9
Crb2	Ank1
Ppp2r1b	Gcnt4
Rara	Rab31
Glra2	Tmem108
Sla	Map6d1
Mettl27	Plekhm2
St6galnac5	Garem2
Col25a1	Nfix
Dpysl5	Pacsin2
Sema3c	Tmem86a
Fibcd1	Ublcp1
Itga4	Gtdc1
Insyn2a	Cavin3
Spry4	Tbc1d9b
Plce1	Rims3
Adra1a	Rasl11b
Oma1	Grin2c
Dctd	Bcas1
Sass6	Bhlhe41
Vip	Bmp1
Atp10a	Golga7b
Dact1	Arhgef15
Tnfaip3	Chi3l1
Rnf207	Zbtb34
Susd2	Ing1
Ripor2	Kcnk4
Crym	Tspan9
Tdrp	Gpc5
Tgm3	Ctnna1
Epha6	Nasp
Nbeal2	Gpr37l1
Shroom1	Hepacam
Npy	Cat
Thsd7a	Cers2
Zdhhc12	Brinp1
Efnb1	Fndc5
Mex3a	Ntpcr
Scg2	Manf
Rgs12	Atp1a2
Zbtb8b	Dzip1
Adarb2	Cry1
Dmrtc1a	Tshz1
Slc9a7	Dhodh
Bcl2l11	Zc3h10
Tiparp	Ldlrad4
Calhm5	Nrgn
Scn3b	H1f0
Grik1	Id2
Vwf	Slc12a4
Srgap1	Chrm3
Man1a	Timp4
Kcnj16	Olfm2
Epha3	Gpr22
Pgam2	Zkscan17
Trim62	Crtac1
Tmem130	Camkk2
Cpne7	Btbd8
Asah2	Adarb1
Pcsk5	Myorg
Qpct	Csrp1
Magee2	Plpp3
Fstl5	Gabrd
Vat1l	Astn2
Lypd1	Osbp2
Rab3c	Hecw1
Robo1	Btbd17
B3galt5	Nat8l
Rxfp1	Osbpl5
Vgf	Fbxo34
Slc5a5	Foxo3
Xrcc3	Plcxd2
Nfkbia	Adcy1
Kcng2	Ccsap
Rab26	Prex2
Sec24d	AI593442
Resp18	Tril
Rbp4	Pcdhgc3
Vim	Ifnar1
Pdyn	Borcs6
Emx2	Stag2
N4bp3	Prmt3
Plat	Sun2
Eme2	Pdcd4
Csmd3	Nr1d2
Fchsd1	Cpt1a
Ccn3	Ppm1l
Mroh7	Gpcpd1
Metrnl	Nkain1
Hook2	Cdc26
Phlda1	Kalrn
Cdkn1a	Lemd2
Pcdh8	Porcn
Synpr	Clstn2
Ptpru	Asph
Rps28	Nrn1
Cntnap4	Tmem229a
Arrdc2	Camk2g
Gap43	Jdp2
Cacna1h	Sptb
Ass1	Oplah
Gemin4	Gja1
Grip1	Rgs6
Pts	Stx1a
Cdh4	Larp6
Rsph3b	Ndufb6
Ctbp2	Bbln
Tmeff2	Nxt2
Cnnm4	Cabp1
Sh3bp4	1110032F04Rik
Lamb1	Ccdc186
Cdon	Osbpl11
Tbc1d16	Cd34
St3gal1	Ndrg2
Uimc1	Slc39a12
Gpatch11	Idi1
Gcnt2	Plekhg5
Slc5a3	Rmnd5a
Rreb1	Ezr
Snx7	Nherf1
Pex11a	Ppip5k2
Luzp2	Nefh
Grin3a	Btf3
Gabrg3	Slc6a8
Abi3bp	Gldc
Bex1	Aifm3
Zfp516	Rpl35a
Chst15	Ermp1
Zfp236	Rprm
Fxyd6	Dcaf7
Hcn3	Htra1
Zfp950	Nol7
Hrh1	B3galt2
Tox2	Slitrk3
Tgfb3	Fam163b
Rcn1	Acsl6
Mterf2	Kcnab2
Nup54	Plch2
Ptprm	Prdx6
Gabrg1	Tbc1d30
Efcab6	Ipcef1
Spred3	Csf1r
Marcksl1	Ado
Eeig2	C130074G19Rik
Fam220a	H2-D1
Comtd1	Rtn4rl1
Zmym1	Lrrc4
Casz1	Timp3
Pgap1	Jade1
Marchf1	Tbr1
Optn	Fut9
Myo5b	Arl15
Htr2a	Atp1a1
Cdh8	Adam11
Cpne8	Pygb
Ldb2	Rtkn
Sfrp1	Adgrl2
Med23	Phldb1
Camk1g	Gpld1
Dok4	Smim43
Jade2	Slc38a3
Pcdh19	Pcdh7
Dgkb	Ephb6
Hrk	Pnrc2
H2bc4	Nacc2
2310033P09Rik	Kif5b
Ece2	Ptma
Lypd6	Pla2g7
Mchr1	Atp2b3
Afap1	Dusp7
Gal3st3	Ndufa4
Clip4	Cadm4
Urb2	Xbp1
Nrip3	Ccdc9
Ndufaf7	Cux2
Mycl	Kif5c
Pfdn4	Ppp6r3
Pim2	Scn1a
Ano6	Desi1
Sh3kbp1	Gid4
Sh3pxd2a	Psmb10
Slit1	Luzp1
Nol4l	Hgsnat
Kdm6b	Arhgef10l
Nxph1	Anxa6
Plpp6	Tef
Dner	Gtpbp1
Snx10	Osbpl1a
Sowaha	Rtn4r
Rgs20	Sfxn5
Pcdhga6	Phgdh
Tmem150c	Hlf
Dhx37	Kcnk1
Dcaf12l1	Ndufa13
Tmem263	Nova1
Eogt	Dnajb11
Mctp1	Fbxw7
Pid1	Sh3bp5l
Atat1	Atp1b2
Lhx6	Nalf1
Minar2	Tlcd3b
Ptprr	Kcnj11
Klhl42	Zbtb18
Pgrmc1	Clec2l
Sez6	Tsc22d4
Cracd	Cntn2
Get1	Gabra1
Arhgef28	Lgi3
Impact	Extl3
Plxna3	Hexb
Fam43b	Rbm3
Sertm1	Rplp1
Wwox	Ptpn4
Sipa1l3	Abcd2
Rgs8	Tmem191
Nup155	Acsbg1
Scn3a	Mfsd12
Pcsk1	Arhgef25
Cdo1	Actr1b
Prkcg	Cfap36
Rps6ka2	Kcnj3
Camk2d	Pcif1
Hdac9	Ccp110
Chmp1b2	Eif4a3
Hs3st2	Camkk1
Stum	Kif5a
Hpcal1	Cyb5r4
Fndc3a	Sirt2
Gabra5	Srebf1
Chl1	Dnajc14
Cacnb2	Panx2
Gdpd5	Paqr4
Rtn4rl2	Src
Zfp608	Msi2
Ahi1	Hif1a
Dlg5	Cenpb
Fam222b	Rpl24
Mideas	Igfbp5
Ccn2	Jph3
Kctd12	Hira
Fam171a1	Pknox2
Trub2	Cst3
Cdh13	Ccl27a
Ly6h	Slc1a2
Mrpl41	Arpp19
Erbb4	Fam168b
Slc7a5	Sparcl1
Ndst3	Cse1l
Ints6	Lrp3
Ric8b	Ube2h
Macrod2	Cyth2
Rragb	Clstn1
Noct	Acsl3
Alcam	Epha4
Mpped2	St3gal3
Klhdc8b	Kcnc1
Cd200	Tmod1
Gaa	Camta1
Gpx1	Nr3c1
Entpd6	Syt13
2310061I04Rik	Atp2b2
Blcap	Mllt6
Peak1	Pip5k1c
Map1b	Anp32e
Mboat7	Plxnd1
Ablim3	Asrgl1
Mpdz	Cbx6
Spring1	Cic
Slc39a6	Stx6
Aff3	Mat2b
St8sia3	Napa
Polr1a	Ttyh1
Stambp	Pou3f3
Tmem35a	Strn4
Fezf2	Nrxn1
Prmt2	Rap1gap2
Trmt61a	Ppfia3
Usp3	Dusp8
Klhl9	St3gal2
Chst12	H3f3a
Mtss1
Epha7
Cntnap2
Cnih2
Tsr1
Adgrg1
Clmp
Plxnc1
Vstm2b
Magi1
Peg3
Myadm
Pam
Grm5
Cox7c
Ankrd50
Thrb
Slc24a3
Sf3b4
Ccdc6
Ubxn2b
Slc6a1
Fam149a
Neto1
Rasgrf1
Smyd5
Cnrip1
Gmfb
Hmgcr
Sgsm1
Gad1
Slc1a1

## Sheet: DEGs(M)
Sup. Table 2: Differentially expressed genes in male Dyrk1a mutant mice
DOWN Protein-coding genes (355)	UP Protein-coding genes (275)
Ccm2	Scml2
Tamalin	Wnt9a
Sez6	Ccnd2
Hoxb6	Drp2
Kcnn3	Itgb7
Rnd2	Nfix
Folh1	Spag5
Cd320	Rec8
Man1a	Armc6
Sst	Tpra1
Chn2	Aven
Rasa4	Tfam
Ndrg1	Mef2c
Klf5	Rfx5
Insrr	Ephb3
Prg4	Actn3
Runx1t1	Atp1a2
Sulf2	Stx1a
Syngr3	Gtpbp3
Cd163	Kif19a
Cabp7	Rbm25
Bcr	Evi5
Cacna2d2	Igf2bp1
Tppp3	Fhod1
Qdpr	Cltrn
Rxrg	Utp25
Tenm1	Hsd11b1
Rarb	Cd34
Dbndd2	Ptgis
Gdap1l1	Vmp1
Wnt9b	Kcnab3
Glra2	Myh11
Traf3ip2	Hars2
Nts	Noxo1
Zwint	Arhgef25
Moxd1	Slc16a7
Hal	Nprl3
Cpm	Rnf144a
Jade2	Nle1
Ska2	Mxra7
Ace	Krt12
Cacng4	Ptpn21
Tmem94	Net1
Doc2b	Lpcat1
Pik3r5	Tert
Ntn1	Bmp1
Stx8	Dpys
Prkch	Tbc1d31
Ccdc88c	Adamts20
Ppp4r4	Scrib
Id4	Nectin3
Mctp1	Boc
Crhbp	Qtrt2
Rab3c	Aifm3
Cenpk	Ifnar1
Spata13	Scaf4
Rem2	Lmbr1l
Sqle	Sfi1
Efcab6	Chd1
Pde1b	Taf8
Mapk12	Stk38
Crybg3	Nrxn1
Slc7a4	E4f1
Adcy5	St6gal2
Ece2	Thada
Slc49a4	Kcnk4
Dgkg	Dclre1a
Robo1	Tmem80
Ets2	Tyms
Cd86	Rassf3
Clic6	Rev1
Noct	Igfbp5
Cd4	Obsl1
Prph	Inpp5d
Rps6ka2	Iars2
Agpat4	Lrsam1
Slc5a7	Cytip
Calcr	Cwc22
Strn	Adra1d
Fkbp5	Trpm7
Gnal	Ccm2l
Il33	Necab3
Rin1	Tbl1xr1
Fam89b	Mccc1
Tll2	Polr3c
Gfra1	Trp53inp1
Erlin1	Odf2l
Baiap2	Polr1e
Drd4	Ptprd
Oprk1	Dock7
B3gat2	Tceanc2
Ecel1	Pik3r3
Ppp1r7	Gmeb1
Htr4	Plch2
Lypd6b	Cwh43
Gad2	Lnx1
Hspa5	Mtf2
Uap1l1	Sfswap
Mtx2	Ift81
1700037H04Rik	Camkk2
Slc27a2	Prkab1
Pdrg1	Cpne9
Pkia	Tspan11
Nfatc2	Ercc2
Car2	Iqgap1
Ntsr1	Sytl2
P2ry1	Rab30
Mme	Kif22
Kcnab1	Pagr1a
Slc27a3	Zkscan2
Efna3	Trim30a
Ntrk1	Rrm1
Tacr3	Atrx
Clca3a2	Pik3r2
Slc44a5	Tagln
Bnc2	Robo3
Hacd4	Dock6
Podn	Cyp11a1
Taf12	Nlrp3
Casz1	Exd2
Lzic	Inppl1
Cgref1	Nlrp4f
Slc10a4	Afap1l1
Tesc	Atp1a1
Nos1	Gtpbp6
Foxp2	Idua
Agfg2	Myo5c
Qrfprl	Nat8f2
Smarcad1	Vps8
Tgfa	Ucp2
Tacr1	Tspoap1
Zdhhc13	Jdp2
Rgs10	Tmem132d
Stk26	Trmt5
Arhgap6	Exph5
Ap1s2	Tut4
Klhl2	Tdg
Mylk3	Atosa
Necab2	Dcbld2
Cdh13	Ints6
Gpr83	Plekhh3
Sc5d	Pdzrn3
Jhy	Leng8
Clmp	Acta2
Ppp2r1b	Zfp57
Cadm1	Ptpn23
C2cd2l	Gatad2a
Drd2	Rorb
Car12	Ermard
Me1	Dennd3
Ephb1	Slitrk2
Col6a4	Sun1
Traip	Zfp113
Kank1	Mxd4
Troap	Slc12a9
Pdxk	Fbxo34
Zswim6	Rskr
Rasgrp2	Spag1
Asic4	Zbtb42
Resp18	Kcnj9
S100b	Chpf2
Prss35	Trpm4
Fancd2	Zfp384
4930590J08Rik	Hjv
Ano7	Egr1
Gas2l1	Phrf1
Ramp1	Shank1
Cpne2	Ciz1
Gbx2	Srrm2
Chst11	C130074G19Rik
Filip1	Cdh6
Vat1	Atp8b1
Pcdh17	Vasn
Ric8b	Cplx3
Dgkb	Prkrip1
Sostdc1	Cc2d2a
Arhgap36	Arhgap29
Gpr101	Pak5
Fgf1	Tdrd6
Klhl13	Kcns1
Vgf	2310057M21Rik
Slc32a1	Ints13
Fbxw17	Sec1
Kcna6	Trim41
AW551984	Abcb1a
Ano2	Mill2
Snx10	Zfp236
Hdhd3	Rgl2
Scube3	Sox5
Elovl3	Nemp2
Ascc3	Zbtb37
Six3	Acot6
Fam117a	Adamtsl5
Arhgap18	Tmem145
St6galnac5	Thrap3
Rreb1	Fmn1
Nexn	E130308A19Rik
Wfs1	Poln
Strip2	Dmd
Stk32a	Pou3f3
Tbc1d16	Mcmdc2
Fmo2	Chrm3
Nxph4	Trarg1
Rundc3b	Camk2n1
Dlk1	Tmem215
Pde9a	Zfp316
Msantd4	Ddit4l
Arhgap12	Nqo2
Rap1gap	1110032F04Rik
Tmtc4	Ankrd34c
Entpd3	Sned1
Bbox1	Tmem196
Poldip3	Msx1
Ptpre	Ggnbp1
Pm20d1	Prss50
Isl1	Efna5
Stk40	Tada3
Rgs8	Dcaf7
Mrap2	Ogfr
Tuba1c	Glp2r
Zfp784	Gja4
Or2k2	Zfp169
Tmem130	Samd3
Gpr149	Kctd16
Rab9b	Igfn1
Zmym1	Pkdrej
Cnr1	Atad2b
Sowaha	Dnah6
Slc16a13	Hunk
Shb	Hs6st3
Sh2d5	Tcf4
Epcam	Aldh7a1
Penk	Plxnb1
St7l	Dusp7
Vwc2l	H2-T24
Slitrk6	Cthrc1
Mtmr11	P2ry10b
Kctd4	Ankrd24
Hrk	Zfp457
Vat1l	R3hdm1
Gpr6	Mdn1
Cldn14	0610030E20Rik
Samd14	Grin2a
Mc4r	Tonsl
Ppp1r2	Nkapl
Sstr2	Kcnh7
Ccdc187	Zdhhc8
Gng7	Csmd1
Bcl11b	Kalrn
Pou4f1	Cys1
F2r	Zfp26
Fndc9	Unc5d
Htr1b	Amn1
Sall2	Psrc1
Ankrd55	Nr2f1
Grem2	Wdr90
Spink8	Prr16
Agmo	Bglap3
Mchr1	Cerkl
Slc35d3	AI593442
Scg2	Dpm1
Sstr5	Ly6c1
Serpinb1b	Pms2
Lingo3	Tmem74bos
Sv2c	Rasgef1b
Islr2	Uckl1
Kcnj16	Pakap
Usp29	Vmn2r87
Map3k19	Pou3f2
Krt9	Gm27029
Pcdhb6	Pla2g4b
Rspo2	Xndc1
St6galnac3	Pcdha3
Swt1	Tmem265
Adamts18	Or2ak4
Spock3	Gm48551
Tmem158
Miga1
Smyd3
Pprc1
Trnp1
Nbeal2
St8sia3
Slc35f3
Fxyd3
Ebf1
Musk
Ryr3
Rit2
Sh3rf2
Mab21l2
Serpina9
Adra2b
Capn11
Col25a1
Nrsn2
Nrg2
Caln1
Dmkn
Tmem91
Tac1
Patj
Unc13c
Hs6st2
Otof
Dgkk
Nsl1
Grm4
Luzp2
Plppr1
mt-Nd5
Zfp979
Ubr4
Plekhd1
Zfp772
Htr1d
Syndig1l
Cfap44
Ccnf
Srp54a
Fam169b
Tnfaip8l3
Slc4a11
Ctxn2
B3galt5
Ccdc162
Hoxb2
Ass1
Gvin2
Gm14288
Gm4724
Fam220a
Rtl1
Wipf3
1500009L16Rik
Ugt1a8
Pcp4
Lrrc10b
Cfap97d2
BC035947
Peg10
S100a2
D430019H16Rik
Fam177a
Rnaset2a
Lhx8
Tunar
Hoxd4
Dnah7c
Dchs2
Gm49388
Prmt1
Gm38431
Srp54b
Ndor1

## Sheet: DEGs(F) 2nd batch
Sup. Table 3: Differentially expressed genes in female Dyrk1a mutant mice (2nd batch)
DOWN Protein-coding genes (380)	UP Protein-coding genes (631)
Scml2	Narf
Cox5a	Axin2
Scpep1	Ccnd2
Btn1a1	Krit1
Rpl13	Luzp1
Ckb	Oas1c
Tubb6	Mef2d
Nrip2	Chordc1
Eef1e1	Nfix
Vwf	Grik3
Stat6	Kmt2a
Ciao3	Rmnd5a
Abhd3	Ppard
Cd36	Baz1b
Lipe	Plin4
Rab3b	Il17ra
Bid	Med25
Ppp1cc	Grik5
Slc25a18	Paf1
Map2k1	Bicd1
4930550C14Rik	Tfam
Prdx2	Hlf
Tfap4	Hif3a
Spo11	9330159F19Rik
Eps8l1	Zfp324
Fblim1	Eif2b2
Osgep	Srpk1
Zfp775	Slc1a2
Fgfrl1	Prlr
Scrn3	Letm1
Slc38a3	Mlxipl
Mrps25	Igf1r
Dll1	Adcy9
Nol3	Zfp592
Fam163a	Insrr
Steap2	Rfx5
Plekho1	Bloc1s6
Fcrls	Cbfa2t3
Celsr1	Qrich1
Pacsin2	Cnp
Rarb	Pole
Il12rb2	Atp1a4
Kcnab3	Homer1
Dnah11	Zmiz1
Vip	Arpc5
Grm1	Nfib
Slc16a10	Nav1
Lama4	Mrtfb
Pkib	Ubp1
Echdc1	Cilk1
Ikbip	Etv5
Ntn4	Zfp651
Aifm2	Clip3
Ptprr	Prdm15
Timm13	Klhl3
Slc36a2	Mertk
Asb3	Hivep2
Gfpt2	Camk1g
Hus1	Lonrf3
Usp43	Pls3
Dnaaf2	Myo1c
Ptpn21	Med13l
Cdca7l	Vmp1
Ly86	Mtmr4
Cxcl14	Tbx3
Serinc5	Cog1
Cab39l	Akt3
Ephx2	Lyst
Nkx3-1	P4ha1
Ppp3cc	Arid5b
Cpne6	Dusp6
Rida	Map7
Adcy8	Fgd6
Tab1	Nuak1
Srl	Cry1
Eef2kmt	Ddx21
Cyc1	Ddx50
Nectin3	Hkdc1
Ece2	Pcsk4
Ehhadh	Apc2
Samsn1	Nav3
Slc15a2	Nopchap1
Pigp	Rhbdf1
Gtf2ird1	Ahsa2
Bsg	Jade2
Tmem176a	Havcr2
Pla2g7	Xbp1
Slc5a7	Pdia6
Nudt12	Rock2
Bambi	Cyria
Cep192	Trib2
Cd74	Fam20a
Htr7	Nle1
Atp5b	Adap2
Smad7	Sap30bp
Casp1	Blmh
Nrp2	Aloxe3
Slc40a1	Per1
Slc9a4	Eftud2
Cyp27a1	Sptlc2
Slc11a1	Akap5
4933407L21Rik	Trim9
Serpine2	Clmn
Ppfia4	Ccdc88c
Srp9	Otub2
Aldh9a1	Numb
Cenpl	Yy1
Gad2	Traf3
Cytip	Sema4d
Traf1	Slc34a1
Galnt3	Ddx46
Ube2e3	Naa35
Zfp385b	Zcchc9
Cdan1	Plk2
Spint1	Thbs4
Ivd	Fezf2
Bfsp1	Fam107a
Car2	Fst
Pik3ca	Nr1d2
Ccna2	Vcl
Npr1	Mettl6
Lrat	Sh3bp5
Rps3a1	Amer2
Them4	Zc3h13
Wls	Clu
Col24a1	Rhobtb2
Cryz	Spry2
Gem	Dnajc3
Nsmaf	Nipbl
Slc35a1	Acin1
Col15a1	Ankrd33b
Nudt2	Zfpm2
Ccdc107	Gm29394
Artn	Tef
Ttc39a	Enpp2
Sema3c	Myh9
Stpg1	Il1rap
Abcb8	Ypel1
Masp2	Arhgap31
Snx8	Usp25
Dtx1	Ets2
Wdr95	Dyrk1a
Dlx5	Itsn1
Dync1i1	Ifnar1
Hibadh	Ivns1abp
Cep41	Serinc2
Gpnmb	Twf2
Npy	Kif6
Tuba8	Brd4
Slc6a1	Wdr4
Atg7	Xdh
Blm	Strn
Ddias	Map4k3
Myh14	Tmem178
Zkscan2	Zfp871
Parva	Arap3
Pycard	Diaph1
Lamtor1	Tnfrsf25
Acsm3	Chka
Acsm2	Rin1
Enox2	Sf1
Chrdl1	Pdcd4
G6pdx	Sorbs1
Rnf128	Slit1
Rasa3	Slk
Cbr4	Fasn
Gins3	Ptprj
Coq9	Banp
Slc37a4	Atp10a
Ldlr	Baiap2
Sh3bgrl2	Nab2
Htr3a	Rnf165
Acsbg1	Adgra1
Chrna3	Dock9
Etfa	Nptx1
Stoml1	Alox5
Tipin	Nrp1
Nt5e	Pdia4
Amotl2	Raph1
Trf	Trak2
Cpne4	Map4k4
Thsd7a	Trip12
Pygm	Ccnt2
Abtb2	Ahctf1
Ablim3	Uck2
Prr5l	Dcaf6
Rasgrp2	Plxna2
Asic4	Dnajc1
Cntnap3	Itga8
Clec1a	Pfkfb3
Lss	Odf2
Kbtbd12	Hspa5
S100b	Dab2ip
Ptprm	Grb14
Fem1c	Notch1
Ipo13	Camsap1
Tmem35a	Abca2
Akr1c14	Commd9
Ano7	Tcp11l1
Cpne2	Lrrc57
Inpp5j	Spred1
Rxylt1	Mal
Tdg	E2f1
Scn7a	Zdbf2
Art3	Ptpn1
Zfr2	Helz2
Vat1	Skil
Egln3	Zmat3
Bbs10	Ccdc39
Cox8a	Ttc14
Mettl25	Fxr1
Tmtc2	Pld1
Dgkb	Schip1
Fam110c	Tspan2
Ndrg4	Tdo2
H2-Aa	Zbtb7b
Zcchc12	Sema4a
Dner	Abca4
Klhl13	Ccne2
C1ql2	Aldob
Trim17	Nr4a3
Apln	Tex10
Cfap61	Ptprd
Islr	Dnaja1
Enpp1	Mllt3
Muc3	Ak4
Fermt2	Hook1
Slc32a1	Dyrk2
Fbxw17	Hivep3
Aim2	Slc2a1
Fgd3	Mfsd2a
Snn	Ephb2
AW551984	Plk3
P3h2	Urod
Rtel1	Pik3r3
Baiap2l1	Ago3
Rpl12	Wasf2
Cpq	Mtf1
Sart1	Ptpru
Minar1	Per3
Igfbp2	Acap3
Cntnap2	Tada2b
Cfap70	Pdgfra
Slc6a5	Aff1
Bahcc1	Slc15a4
Ypel5	Sfswap
Endov	Golga3
Fgl2	St7
Cited2	Phf14
Bmf	Auts2
Gpr34	Osbpl3
Etfrf1	Prickle2
St8sia4	Arhgap25
Wdr25	Isy1
Tmem205	Plxna1
Rps19	Bhlhe40
Abhd4	Edem1
Nacad	Erc1
Car8	Ybx3
Serpina3g	Bhlhe41
Disp3	Mbd4
Gck	Slc8a2
Ncapg2	Tdrd12
Chchd7	Iqgap1
Ctf1	Dpf1
Cpa6	Xylt1
Kcna4	Slco2b1
Flad1	Far1
Gpr153	Fbxl19
Zc3h6	Vwa3a
Pxylp1	Fam53b
Tox3	Mki67
Fads6	Tub
Magi1	LTO1
Rpl18a	Cacna1f
Tubb2b	Heph
Insig1	Atrx
Fndc7	Flna
Dipk2a	Plp1
Henmt1	Tsc22d3
Nxph1	Mcf2l
Mpeg1	Col4a1
Ddit4l	Arhgef7
H2bc6	Dusp4
Baiap3	Ido2
Ankrd34c	Sorbs2
Fbxo30	Cdh11
Mfap1b	Slc10a7
Pskh1	Gpt2
Pou4f1	Cdyl2
Myof	Mt2
Bnip5	Herpud1
Rtl5	Gse1
Upk1b	Smpd3
Trex1	Mtmr2
Crh	Urb2
Klk6	Sesn3
Otop2	Oaf
Sprr1a	Dixdc1
Kif7	Tmod2
Pcdh20	Usp28
Micos10	Cyp11a1
Plekho2	Neo1
Gp1bb	Adamts7
B3galt6	Smad3
Hs3st1	Zfp949
Sv2c	Ptgs2
Kcnj16	Dclk3
Fam181b	Pdcd6ip
Ttn	Mobp
B3glct	Nktr
Hbb-bs	Vipr1
Tmco1	Trak1
Epha3	Manf
Adarb2	Qars
Jam2	Eml4
Hunk	Nlrp3
Kcnip1	Kank1
Shisa6	Chrm1
Pde5a	Abcc4
Spock3	Acsl3
Mrps21	Mycbp2
Fat2	Calhm2
Alk	Lmo7
Synpr	Gas7
Mrps14	Triobp
Mcm9	Galnt9
Fcer1g	Prrg3
Skap2	Palmd
Nrsn2	Antxr1
Ntng1	Prss35
Serpinb6a	Spata2l
H2-Q7	Map3k13
H2-Eb1	Ddx19b
Slc4a4	Ucp2
Tac1	Arhgap39
Patj	Egr3
Unc13c	Tmem87a
Tnfaip8	Klf9
Tubb3	Mapkbp1
Syt9	Tnks1bp1
Scoc	Rxfp1
Luzp2	Gpbp1l1
Sorcs3	Ctnnd1
Chadl	Rasl10a
mt-Nd3	Usp54
Plekhd1	Golgb1
Zic3	Jdp2
Aup1	Igsf9b
Gjd2	Tmem132d
Pex11g	Neurl1b
Hba-a2	Scara3
Hba-a1	Nostrin
Syndig1l	Mast4
2610044O15Rik8	Gna15
Nup62cl	Tet3
Gpr174	Atosa
Cfap47	Ankrd27
H2-Ab1	Cactin
Mob3b	Tjp3
Hbb-bt	Tbr1
B3galt5	Ints6
Selenom	Mid1
Zfp566	Ankrd11
Atp6ap1l	Ky
Gm13889	Midn
Nwd2	Acta2
Pcp4	Zfp57
Akain1	5031439G07Rik
Gm7995	Dnajb5
Fsbp	Vezt
Muc3a	Prickle1
Rnaset2a	Lrrk2
Vmn2r29	Snapc4
Vmn1r200	Lzts1
Pcdhac1	Marchf1
Gm43064	Rnf39
Cc2d2b	Eea1
9030025P20Rik	Arhgap21
Gm29695	Ago2
	Lin37
	Wnt4
	Bcorl1
	Sik2
	Dennd11
	Krt80
	Mxd4
	Spred3
	Ovol2
	Adam32
	Cldn11
	Ahdc1
	Ddhd1
	Lzts3
	Jmjd1c
	Ssh2
	Zc3h7a
	Neurod6
	Sh3rf3
	Rara
	Wipf2
	Smim3
	Sbno1
	Rbm24
	Hycc2
	Slc43a2
	Neurod2
	Egr1
	Socs7
	Saxo2
	Susd1
	Atp6v0a4
	Ripor1
	Herc1
	Scube3
	Golga4
	Wdr26
	Smurf1
	Rap1gap2
	Irs2
	Plcl2
	Soga3
	Hrh3
	Ube2h
	Prpf18
	Mtmr12
	Vasn
	Cpeb3
	Zmynd8
	Nploc4
	Plekhg5
	Cplx3
	Fnbp1l
	Cplane1
	Nhsl1
	Zfp800
	Srrm3
	Spsb1
	Hip1
	Dtx4
	Cbx4
	Gjb6
	Gramd1b
	Mrps35
	Mettl11b
	Pnrc1
	Tdrd6
	Zfp704
	Daam2
	Cdk6
	Bcor
	Sgms1
	Lrfn2
	Adam22
	Btaf1
	Mis12
	Mthfd1l
	Zfhx2
	Myh6
	Spen
	Phf8
	Katnal1
	Sntb2
	Dicer1
	Sdk2
	Mbp
	Plekha6
	Myrip
	Tcf20
	Pkp2
	Dzip1
	Cmklr1
	Itga1
	Kdm7a
	Atxn2
	Xkr7
	Mapk6
	Smg7
	Rnf214
	Mamstr
	Synpo
	Eif3j2
	Epop
	Elfn2
	Setx
	Dnajc21
	Tlr7
	Syt16
	Tmem232
	Zfp423
	Pou3f3
	St7l
	Spred2
	Ing1
	Slc25a51
	Hepacam
	Usp27x
	Zfp322a
	Hrk
	Vwa5b2
	Nxph3
	Rnf150
	Sned1
	Sstr2
	Frmd6
	Inka2
	Bdnf
	Ccdc6
	Rnf24
	Prex2
	Acap2
	Pdp1
	Kmt5a
	Tenm2
	Ccdc137
	Opalin
	Pla2g4e
	Prag1
	Fzd2
	Oprd1
	Sgms2
	Gpr183
	Islr2
	Gfod1
	2900026A02Rik
	Pcdh1
	Wdfy4
	Map3k19
	Rap2a
	Kctd14
	Xkr4
	Mtcl1
	Sema5b
	Hrh1
	Mllt11
	Kdm3a
	Chd8
	Txlna
	Tceal5
	Prr14l
	Lclat1
	Kdm2a
	Lrrc8c
	Zfp667
	Nfic
	Ankrd17
	Sec23ip
	Tns1
	Fut9
	Fmnl1
	Mta3
	Per2
	Foxk1
	Chd9
	Ier5
	Zfp663
	Tatdn2
	Gjc3
	Garin2
	Ece1
	Prdm2
	Mdn1
	Adtrp
	Phf21a
	Rrp1b
	Rnf169
	Pde1a
	Mamld1
	Ppp2r5d
	Kbtbd2
	Pyroxd2
	Golm2
	Caln1
	Ipmk
	Nol4l
	Ksr2
	Bod1l
	Odad2
	Ssbp3
	Lancl2
	Kcnma1
	Krr1
	D630045J12Rik
	Crem
	Nr6a1
	Paqr9
	Tacc1
	Ubr4
	Hmgb1
	Zbtb16
	Mfap1a
	Myadm
	Pde7a
	Epc2
	Top1
	Trabd2b
	Lrrc73
	Tbpl1
	Lrrtm2
	Phf20l1
	Xlr3b
	Cyp4f15
	Gm4924
	Fam169b
	Arrdc3
	Fnbp1
	Zc3h3
	Mog
	Nkain1
	Hs3st4
	Ly6c1
	Fastkd5
	Ier5l
	Gm43517
	Pakap
	Rnf8
	Shprh
	Peds1
	Ube2d2a
	Gm20662
	Zbed6
	Tmem121b
	Gm14325
	Gm2004
	Syne1
	Gm3383
	Gm21985
	Pcdha3
	Pcdhgc5
	Zc3h11a
	Pcdha12
	Btbd8

## Sheet: Overlap
Sup. Table 4: Downregulated genes commonly found in male and female Dyrk1a mutant mice
DWN (F1 & M) 68	DWN (F1 & F2) 52	DWN (M & F2) 30	DWN (any two sets) 131
AW551984	Stpg1	Rarb	AW551984
Gpr101	Fam110c	Slc5a7	Gpr101
Arhgap36	Traf1	Car2	Arhgap36
Sstr5	Baiap3	Rasgrp2	Sstr5
Tnfaip8l3	Trex1	Asic4	Tnfaip8l3
Stk32a	H2-Ab1	S100b	Stk32a
Gm4724	Cd74	Ano7	Gm4724
Prg4	Spint1	Cpne2	Prg4
Mc4r	Zic3	Klhl13	Mc4r
Ctxn2	Scn7a	Slc32a1	Ctxn2
Sv2c	Zcchc12	Fbxw17	Sv2c
Doc2b	Cntnap3	Pou4f1	Doc2b
Nxph4	H2-Aa	Spock3	Nxph4
Oprk1	Htr3a	Tac1	Oprk1
Adamts18	H2-Eb1	Patj	Adamts18
Ankrd55	Gpnmb	Unc13c	Ankrd55
Crybg3	Tubb6	Plekhd1	Crybg3
Krt9	Dll1	Syndig1l	Krt9
Filip1	Rab3b	Pcp4	Filip1
Mrap2	Cpne4	Rnaset2a	Mrap2
Hs6st2	Nrp2	AW551984	Hs6st2
Gad2	Dlx5	Sv2c	Gad2
Car12	Alk	Gad2	Car12
Vat1	Gm13889	Vat1	Vat1
Sst	Ntn4	Nrsn2	Sst
Lypd6b	Sema3c	Kcnj16	Lypd6b
Nrsn2	Vip	B3galt5	Nrsn2
Usp29	Npy	Luzp2	Usp29
Cnr1	Thsd7a	Dgkb	Cnr1
Ppp2r1b	Adarb2	Ece2	Ppp2r1b
Glra2	Vwf		Glra2
St6galnac5	Epha3		St6galnac5
Col25a1	Synpr		Col25a1
Nbeal2	Ptprm		Nbeal2
Scg2	Nxph1		Scg2
Man1a	Dner		Man1a
Kcnj16	Ptprr		Kcnj16
Tmem130	Ablim3		Tmem130
Vat1l	Tmem35a		Vat1l
Rab3c	Cntnap2		Rab3c
Robo1	Magi1		Robo1
B3galt5	Slc6a1		B3galt5
Vgf	AW551984		Vgf
Resp18	Sv2c		Resp18
Ass1	Gad2		Ass1
Tbc1d16	Vat1		Tbc1d16
Rreb1	Nrsn2		Rreb1
Luzp2	Kcnj16		Luzp2
Efcab6	B3galt5		Efcab6
Fam220a	Luzp2		Fam220a
Zmym1	Dgkb		Zmym1
Casz1	Ece2		Casz1
Jade2			Jade2
Dgkb			Dgkb
Hrk			Hrk
Ece2			Ece2
Mchr1			Mchr1
Snx10			Snx10
Sowaha			Sowaha
Mctp1			Mctp1
Sez6			Sez6
Rgs8			Rgs8
Rps6ka2			Rps6ka2
Cdh13			Cdh13
Ric8b			Ric8b
Noct			Noct
St8sia3			St8sia3
Clmp			Clmp
			Stpg1
			Fam110c
			Traf1
			Baiap3
			Trex1
			H2-Ab1
			Cd74
			Spint1
			Zic3
			Scn7a
			Zcchc12
			Cntnap3
			H2-Aa
			Htr3a
			H2-Eb1
			Gpnmb
			Tubb6
			Dll1
			Rab3b
			Cpne4
			Nrp2
			Dlx5
			Alk
			Gm13889
			Ntn4
			Sema3c
			Vip
			Npy
			Thsd7a
			Adarb2
			Vwf
			Epha3
			Synpr
			Ptprm
			Nxph1
			Dner
			Ptprr
			Ablim3
			Tmem35a
			Cntnap2
			Magi1
			Slc6a1
			Rarb
			Slc5a7
			Car2
			Rasgrp2
			Asic4
			S100b
			Ano7
			Cpne2
			Klhl13
			Slc32a1
			Fbxw17
			Pou4f1
			Spock3
			Tac1
			Patj
			Unc13c
			Plekhd1
			Syndig1l
			Pcp4
			Rnaset2a
